# Supplementary material for: Extracting hierarchical features of cultural variation using network-based clustering
Source: Evol Hum Sci. 2022 May 2;4:e18. doi: 10.1017/ehs.2022.15 (PMC9583705; doi:10.1017/ehs.2022.15)
Supplement: Supplementary file 1 [file S2513843X22000159sup.zip]

Archive with 3 entries (3 files):
- S2513843X22000159sup003.zip
- S2513843X22000159sup002.zip
- S2513843X22000159sup001.pdf
